# Supplementary material for: Intraindividual Variability of Event-Related Potentials in Psychosis: A Registered Report
Source: Biol Psychiatry Glob Open Sci. 2024 Sep 21;5(1):100396. doi: 10.1016/j.bpsgos.2024.100396 (PMC11609361; doi:10.1016/j.bpsgos.2024.100396)
Supplement: Key Resources Table [file mmc1.xlsx]

## Sheet: Table
KEY RESOURCES TABLE
Resource Type	Specific Reagent or Resource	Source or Reference	Identifiers
Software; Algorithm	MATLAB R2023b	Mathworks	RRID:SCR_001622
Software; Algorithm	EEGLab v2023.1	Swartz Center for Computational Neuroscience	RRID:SCR_007292
Software; Algorithm	ERPLab v9.0.0	10.3389/fnhum.2014.00213	RRID:SCR_009574
Software; Algorithm	ERP PCA Toolkit v2.99	10.1016/j.jneumeth.2009.12.009	RRID:SCR_013105
